# Supplementary material for: Cytokine and Antibody Isotype Responses in Vaccinated Healthcare Workers with SARS-CoV-2 Breakthrough Infections
Source: Viruses. 2025 Nov 19;17(11):1517. doi: 10.3390/v17111517 (PMC12656851; doi:10.3390/v17111517)
Supplement: Supplementary file 1 [file viruses-17-01517-s001.zip]

Archive with 1 entries (1 files):
- viruses-3934812-supplementary.pdf
